# Supplementary material for: Brain Activation of Identity Switching in Multiple Identity Tracking Task
Source: PLoS One. 2015 Dec 23;10(12):e0145489. doi: 10.1371/journal.pone.0145489 (PMC4689547; doi:10.1371/journal.pone.0145489)
Supplement: S1 Table — (XLS) [file pone.0145489.s002.xls]

## Sheet: Sheet1
ID	gender	Accuracy rates			Reaction Times
		Target-switching	Distractor-switching	No-switching	Target-switching	Distractor-switching	No-switching
3	1	0.7	0.6	0.73333	1901.17	1711.37	1804.37
4	1	0.66667	0.56667	0.63333	2012.07	2490.87	1994.17
5	1	0.73333	0.7	0.7	1428.6	1334.4	1582.5
6	1	0.83333	0.86667	0.76667	1577.2	1794.17	1534.4
8	1	0.86667	0.96667	0.86667	1524.17	1341.33	1458.3
9	1	0.9	0.73333	0.96667	1598.47	1706.6	1553.37
10	1	0.8	0.86667	0.83333	1766.6	1705.8	1952.7
11	2	0.93333	1	0.9	1309.03	1356.5	1376.53
12	2	0.83333	0.83333	0.93333	1435.93	1376.83	1420.67
13	2	0.63333	0.9	0.73333	1619.6	1685.17	1716.93
14	2	0.8	0.86667	0.73333	1955.77	1733.57	1905.47
15	2	0.93333	1	0.93333	1578.6	1572.57	1468.4
16	2	0.83333	0.8	0.96667	1669.37	1643.07	1526.73
18	2	0.93333	0.96667	0.86667	1700.5	1815.2	1658.27
19	2	0.86667	0.93333	0.9	1373.37	1359.13	1532.13
20	1	0.83333	0.8	0.76667	1580.2	1662.17	1459.07
21	2	0.63333	0.83333	0.86667	1261.1	1640	1661.23
22	2	0.96667	0.86667	0.93333	1767.83	1525.17	1747.97
23	2	0.9	0.86667	0.86667	1793.93	1880.93	2052.2
