# Supplementary material for: Brain Activation of Identity Switching in Multiple Identity Tracking Task
Source: PLoS One. 2015 Dec 23;10(12):e0145489. doi: 10.1371/journal.pone.0145489 (PMC4689547; doi:10.1371/journal.pone.0145489)
Supplement: S3 Table — (XLS) [file pone.0145489.s004.xls]

## Sheet: Sheet1
ID	left IFG			right IFG			left IPS			right IPS			left FEF			right FEF
	T	D	N	T	D	N	T	D	N	T	D	N	T	D	N	T	D	N
3	0.176755	0.171998	0.139933	0.0962298	0.0938957	-0.0272225	0.328303	0.181008	0.24711	0.213209	0.086681	0.0669747	0.71059	0.524326	0.832618	0.481611	0.175909	0.425384
4	0.38863	0.0844077	-0.0492669	0.22186	0.0215488	-0.0433215	-0.106242	-0.298623	-0.393633	-0.408015	-0.623788	-0.906504	-0.00753054	-0.0787766	-0.332866	-0.0262329	-0.0357323	-0.457172
5	0.118174	0.0295786	-0.102388	-0.0374253	-0.0253251	-0.266763	-0.00837872	-0.280358	-0.329951	-0.202183	-0.279389	-0.484154	0.0852066	-0.124607	-0.442922	-0.103615	-0.123055	-0.515769
6	0.282792	0.18206	0.217411	0.339056	0.264942	0.221942	0.304117	0.146742	0.200351	0.268861	0.199103	0.302161	0.721687	0.393297	0.527698	0.469942	0.253701	0.361055
8	0.343233	0.163177	0.0933053	0.571013	0.343231	0.210009	0.500489	0.110378	0.0666059	0.357821	0.0493493	-0.0881585	0.652082	0.310689	0.125655	0.709909	0.223578	0.165354
9	0.186476	0.189044	0.024853	0.123284	0.156609	0.0264942	0.214412	0.0587025	0.0308841	0.156877	-0.014025	0.0522127	0.427818	0.141917	0.138245	0.0758017	-0.0169235	0.000819342
10	0.0622604	0.192772	0.166339	-0.143847	0.241144	-0.0406385	0.213887	-0.0369651	0.250302	0.168044	-0.413063	0.0114106	0.141092	0.345121	-0.154625	-0.459512	-0.58098	-0.425264
11	0.211349	0.0428513	0.000744009	0.0273871	-0.146508	-0.0838394	0.377006	-0.0531298	-0.127902	0.0270349	-0.256994	-0.327945	0.374407	0.0188687	0.0977515	0.131731	-0.419488	0.0349078
12	0.382535	0.373087	0.240923	0.303538	0.286623	0.189951	0.490035	0.404286	0.412708	0.347856	0.18843	0.161938	0.285528	0.347062	0.345972	0.0915127	0.0523111	-0.0366325
13	0.147842	0.170805	0.1379	0.142237	0.146622	0.0816978	0.250069	0.144954	0.394378	0.27103	0.0161945	0.27708	0.571912	0.242379	0.565305	0.28267	0.0635762	0.32054
14	0.447297	0.68844	0.450499	0.272704	0.467169	0.226235	0.598952	0.648265	0.565834	0.52023	0.658171	0.576613	0.775203	0.965143	0.657399	-0.0813386	0.259456	-0.0860061
15	0.359988	0.570529	0.409911	0.439675	0.566767	0.549974	0.45143	0.731249	0.618085	0.42797	0.586543	0.589813	1.30791	1.27754	1.2184	0.368251	0.417389	0.627891
16	0.21836	0.293842	0.0894636	0.195741	0.289312	0.204368	1.00427	0.693751	0.916824	0.592451	0.61149	0.534438	1.09791	0.764401	1.06104	0.197255	0.133416	0.0274436
18	0.219354	0.203291	0.161761	0.315819	0.162456	0.187731	0.153214	0.0429753	0.233433	-0.01951	-0.178106	0.111964	0.174765	-0.10749	-0.00786616	0.123369	-0.380269	-0.144062
19	0.28251	0.39115	0.346053	0.308256	0.323371	0.387668	0.418162	0.338504	0.294989	0.497169	0.410442	0.343448	0.359746	0.317352	0.268154	0.57064	0.29831	0.446135
20	0.400977	0.293564	0.305021	0.383179	0.29375	0.31806	0.342802	-0.101283	-0.0504478	0.199847	-0.158041	-0.00660442	0.437665	0.107211	0.124426	0.0336588	-0.440095	-0.254971
21	0.338825	0.368517	0.28559	0.419621	0.442572	0.330099	0.338293	0.396158	0.35863	0.0978361	0.177042	0.206481	0.506494	0.736666	0.495427	0.0713244	0.299714	0.23341
22	0.0133607	0.133198	0.0566815	0.0484858	0.21548	0.154345	0.089277	0.260604	0.114726	0.0781409	0.364883	0.23264	0.185008	0.231448	0.213725	-0.0610917	0.0820849	0.0954461
23	0.223494	0.17926	0.177897	0.126974	0.136708	0.208624	0.45393	0.361224	0.350049	0.341775	0.206145	0.213005	0.371492	0.265272	0.210015	-0.0340967	-0.123302	0.00909494
T=target-switching condition; D=distractor-switching condition; N=no-switching condition
